# Supplementary material for: Whole Exome Sequencing Reveals Novel Candidate Genes in Familial Forms of Glaucomatous Neurodegeneration
Source: Genes (Basel). 2023 Feb 15;14(2):495. doi: 10.3390/genes14020495 (PMC9957298; doi:10.3390/genes14020495)
Supplement: Supplementary file 1 [file genes-14-00495-s001.zip]

Archive with 2 entries (2 files):
- Narta et al Supplementary Tables.xlsx
- Narta et al Supplementary_Figures Binder.pdf
